# Supplementary material for: Development of an Illumina-based ChIP-exonuclease method provides insight into FoxA1-DNA binding properties
Source: Genome Biol. 2013 Dec 27;14(12):R147. doi: 10.1186/gb-2013-14-12-r147 (PMC4053927; doi:10.1186/gb-2013-14-12-r147)
Supplement: Additional file 1: Table S1 — Oligonucleotide sequences. Table S2. Multiplexed samples. Table S3. Samples used to assess peak accuracy. Table S4. ChIP efficiency (reads in peaks). Table S5. Samples used in mesa analysis. [file gb-2013-14-12-r147-S1.xlsx]

## Sheet: Sheet1
Supplemental Table 1: Oligonucleotide sequences
P7 exo-adapter reverse (5’ Phos = phosphorylated 5’ end)	5’ Phos-GTGACTGGAGTTCAGACGTGTGCTCTTCCGATC-OH 3’
P7 exo-adapter forward	5’ OH-GATCGGAAGAGCACACGTCT-OH 3’
P5 exo-adapter reverse	5’ OH-AGATCGGAAGAGCG-OH 3’
P5 exo-adapter forward	5’ OH-TACACTCTTTCCCTACACGACGCTCTTCCGATCT-OH 3’
P7 primer	5’ OH-GACTGGAGTTCAGACGTGTGCT-OH 3’
PCR Primer universal reverse (* = Phosphorothioates S-linkage)	5’ OH-AATGATACGGCGACCACCGAGATCTACACTCTTTCCCTACACG*A-OH 3’
PCR Primer index 2 forward (* = Phosphorothioates S-linkage)	5’ OH-CAAGCAGAAGACGGCATACGAGATACATCGGTGACTGGAGTTCAGACGTGTGC*T-OH 3’
PCR Primer index 4 forward (* = Phosphorothioates S-linkage)	5' OH-CAAGCAGAAGACGGCATACGAGATTGGTCAGTGACTGGAGTTCAGACGTGTGC*T-OH 3'
PCR Primer index 5 forward (* = Phosphorothioates S-linkage)	5' OH-CAAGCAGAAGACGGCATACGAGATCACTGTGTGACTGGAGTTCAGACGTGTGC*T-OH 3'
PCR Primer index 6 forward (* = Phosphorothioates S-linkage)	5' OH-CAAGCAGAAGACGGCATACGAGATATTGGCGTGACTGGAGTTCAGACGTGTGC*T-OH 3'
PCR Primer index 7 forward (* = Phosphorothioates S-linkage)	5' OH-CAAGCAGAAGACGGCATACGAGATGATCTGGTGACTGGAGTTCAGACGTGTGC*T-OH 3'
PCR Primer index 12 forward (* = Phosphorothioates S-linkage)	5' OH-CAAGCAGAAGACGGCATACGAGATTACAAGGTGACTGGAGTTCAGACGTGTGC*T-OH 3'
PCR Primer index 13 forward (* = Phosphorothioates S-linkage)	5' OH-CAAGCAGAAGACGGCATACGAGATTTGACTGTGACTGGAGTTCAGACGTGTGC*T-OH 3'
PCR Primer index 14 forward (* = Phosphorothioates S-linkage)	5' OH-CAAGCAGAAGACGGCATACGAGATGGAACTGTGACTGGAGTTCAGACGTGTGC*T-OH 3'
PCR Primer index 15 forward (* = Phosphorothioates S-linkage)	5' OH-CAAGCAGAAGACGGCATACGAGATTGACATGTGACTGGAGTTCAGACGTGTGC*T-OH 3'
PCR Primer index 16 forward (* = Phosphorothioates S-linkage)	5' OH-CAAGCAGAAGACGGCATACGAGATGGACGGGTGACTGGAGTTCAGACGTGTGC*T-OH 3'
PCR Primer index 18 forward (* = Phosphorothioates S-linkage)	5' OH-CAAGCAGAAGACGGCATACGAGATGCGGACGTGACTGGAGTTCAGACGTGTGC*T-OH 3'
PCR Primer index 19 forward (* = Phosphorothioates S-linkage)	5' OH-CAAGCAGAAGACGGCATACGAGATTTTCACGTGACTGGAGTTCAGACGTGTGC*T-OH 3'
Supplemental Table 2: Multiplexed Samples
Sample	Index	Reads	Balance %
jc1830	CGATGT	15121750	0.8815
jc1831	TGACCA	15331865	0.8938
jc1832	ACAGTG	17355444	1.0117
jc1833	GCCAAT	16994260	0.9907
jc1834	CAGATC	16776080	0.978
jc1835	CTTGTA	16208895	0.9449
jc1836	AGTCAA	16817181	0.9804
jc1837	AGTTCC	17577829	1.0247
jc1838	ATGTCA	17865956	1.0415
jc1839	CCGTCC	18383708	1.0717
jc1840	GTCCGC	18763830	1.0939
jc1841	GTGAAA	15301577	0.892
Supplemental Table 3: ER Peaks
Sample	Cell Line	Factor	Protocol	Aligned Reads	Peaks
jc1199	MCF-7	ER	exo	10824492	37211
jc1200	MCF-7	ER	exo	12843544	43960
jc1201	MCF-7	ER	exo	14525759	46151
jc1202	MCF-7	ER	seq	11697401	27501
jc1203	MCF-7	ER	seq	20043741	26661
jc1204	MCF-7	ER	seq	12182933	24234
Supplemental Table 4: ChIP Efficiency (Reads in Peaks)
Sample	Aligned Reads (Filtered)	Peaks	Reads in Peaks	Efficiency
jc1199	8948534	37211	2097138	0.234355
jc1200	10638646	43960	2763602	0.25977
jc1201	12018449	46151	2897021	0.241048
jc1202	9937938	27501	1696280	0.170687
jc1203	10002139	26661	1574196	0.157386
jc1204	10460300	24234	1628668	0.1557
Supplemental Table 5: FoxA1, FoxA2 Mesas
Sample	Cell Line/Tissue	Factor	Protocol	Aligned Reads	Mesas
do2160	mouse liver	FoxA1	exo	26413352	1710
do2161	mouse liver	FoxA1	exo	28785874	122
do2435	mouse liver	FoxA1	exo	27758890	936
jc1344	MDA-MB-231	FoxA2	exo	23554878	736
jc1345	MDA-MB-231	FoxA2	exo	24957319	759
jc1397	LNCaP	FoxA1	exo	35472741	6706
jc1398	LNCaP	FoxA1	exo	25505265	5787
jc1399	MCF-7	FoxA1	exo	34504825	3139
jc1400	MCF-7	FoxA1	exo	37425658	4237
jc1401	MDA-MB-453	FoxA1	exo	40632964	9090
jc1402	MDA-MB-453	FoxA1	exo	31160348	6944
jc1403	ZR-75-1	FoxA1	exo	32874118	6666
jc1404	ZR-75-1	FoxA1	exo	36691357	7089
